# Supplementary material for: Prematurity and Low Birth Weight Among Food-Secure and Food-Insecure Households: A Comparative Study in Surabaya, Indonesia
Source: Nutrients. 2025 Jul 29;17(15):2479. doi: 10.3390/nu17152479 (PMC12348663; doi:10.3390/nu17152479)
Supplement: Supplementary file 1 [file nutrients-17-02479-s001.zip]

Archive with 1 entries (1 files):
- nutrients-3737699-supplementary.pdf
